# Supplementary material for: Genome-Wide Association Mapping of Grain Metal Accumulation in Wheat
Source: Genes (Basel). 2022 Jun 13;13(6):1052. doi: 10.3390/genes13061052 (PMC9222749; doi:10.3390/genes13061052)
Supplement: Supplementary file 1 [file genes-13-01052-s001.zip]

Archive with 1 entries (1 files):
- genes-1748812-supplementary.xlsx
