# Supplementary material for: Genome-Wide Association Mapping of Grain Metal Accumulation in Wheat
Source: Genes (Basel). 2022 Jun 13;13(6):1052. doi: 10.3390/genes13061052 (PMC9222749; doi:10.3390/genes13061052)
Supplement: Supplementary file 1 [file genes-13-01052-s001.zip › genes-1748812-supplementary.xlsx]

## Sheet: MLM
Table S1: Significant SNPs associated with the measured metals and their effects on the associated traits. Candidate genes are presented according to their names in the RefSeq v1.0 and RefSeq v2.1.
Trait	Marker	Chr	Pos	Position (bp)	p	-LOG10(P)	MarkerR2	Allele (alternate))	Effect	Gene IWGS1	Gene IWGS2	Function	Other names
Zn	Kukri_c5715_141	1A	33		0.00012773	3.89371	0.07766	A (C )	10.84
Ni	Ex_c3201_1046	1A	139		0.00050488	3.29681	0.06341	A (G)	3.67
Cd	RAC875_c16136_1597	1B	68		0.00095763	3.0188	0.05914	C (T)	-0.04
Cd	Excalibur_c581_1220	1B	97		0.00079035	3.10218	0.06164	A (G)	0.04
Cu	BS00006033_51	1B	95		0.00071949	3.14298	0.06075	C (T)	-9.67
Cu	Kukri_c66214_59	1B	108		0.00010753	3.96847	0.07976	A (C )	-18.98
Mn	Excalibur_c92298_213	1D	171	498311693..498314962	0.00037887	3.42151	0.06956	C (T)	1.3	TraesCS1D02G454500	TraesCS1D03G1047400	Indirect chlorophyll content/ stomatal resistanc
Fe	Excalibur_c92298_213	1D	171		0.0024	2.61979	0.049	C (T)	2.37
Cu	wsnp_BG274584B_Ta_2_3	2A	115		0.00091967	3.03637	0.05864	A (G)	-8.15
Cu	GENE-0559_171	2B	13		0.00096442	3.01573	0.05804	C (T)	-9.55
Cu	BobWhite_c17047_268	2B	17		0.00087488	3.05805	0.06006	C (T)	-9.65	TraesCS2B02G023800	TraesCS2B03G0000200	ERS2, EIN4 ethylene receptor gene
Cu	Excalibur_c5801_177	2B	115		0.00075783	3.12043	0.07031	A (C )	-5.68
Cu	tplb0041e10_1230	3B	11	21974083..21979245	0.00096909	3.01364	0.0579	A (C )	9.89	TraesCS3B02G034400	TraesCS3B03G0079600
Ni	BobWhite_c10853_650	3A	88		1.0616e-05	4.97404	0.10552	A (C )	-3.97
Fe	RAC875_c48906_281	3D	0	3575256..3575879	0.00040469	3.39288	0.0654	A (C )	4.11	TraesCS3D02G000200	TraesCS3D03G0020300	Possibly involved in embryogenesis seed development	FLA3 locus name (FGENESH2_KG.4__361__AT2G24450.1)
Mn	RAC875_c48906_281	3D	0		0.00114	2.9431	0.05503	A (C )	1.74
Cu	Kukri_c13761_379	4A	134		0.00051335	3.28959	0.06813	G (T)	-8.27
Cu	GENE-4672_55	7A	179		0.00062858	3.20164	0.06525	A (G)	-8.01
Cu	Tdurum_contig5360_329	7B	113	687302534..687302633	0.00087325	3.05886	0.05922	A (C )	-7.54
Zn	IAAV1943	4A	144		0.00078805	3.10345	0.05873	A (C )	-9.88
Cd	Kukri_c35405_256	5B	147		0.00099345	3.00285	0.05847	C (T)	0.05
Cd	wsnp_Ex_rep_c101766_87073440	6A	123		0.00057823	3.2379	0.06734	A (G)	0.04
Fe	Tdurum_contig30953_142	6A	136		0.0002824	3.54914	0.06904	A (C )	2.6
Mn	BobWhite_c27216_137	6B	42		0.00092716	3.03285	0.05728	A (C )	-1.55
Zn	BS00034012_51	1B	88		0.00029517	3.52993	0.06867	A (G)	18.18
Zn	BS00022789_51	1B	88		0.00061737	3.20945	0.0617	A (G)	18.05
Zn	BS00022614_51	1B	88		0.00082167	3.0853	0.07093	A (G)	17.71	TraesCS1B02G354000	TraesCS1B03G0967900	Indirectly, amino acid proline content in a plant or plant part.	Biologia plantarum: Involvement of proline and non-protein thiols in response to low temperature and cadmium stresses in wheat (cas.cz)
Mn	GENE-0223_239	1B	141	677600765..677607233	0.00076726	3.11506	0.05899	A (C )	1.78	TraesCS1B02G452000	TraesCS1B03G1211300
Mn	Excalibur_c35888_208	1B	141		0.00076814	3.11456	0.05899	A (C )	-1.78
Fe	Ku_c33341_260	2B	99	464593866 - 464598824	0.00068035	3.16727	0.06304	A (C )	3.14	TraesCS2B02G320400	TraesCS2B03G0833200
Fe	Ra_c106383_270	2B	99	462264617 - 462269118	0.00076812	3.11457	0.06141	G (T)	3.03	TraesCS2B02G318000	TraesCS2B03G0829100
Fe	Ra_c21042_617	2B	99		0.00042728	3.36929	0.06753	C (T)	3.07
Cu	BS00079621_51	2B	108	663481453 - 663481521	0.00060033	3.22161	0.06366	A (C )	-10	NA	NA
Cu	Tdurum_contig18858_324	2B	109	683319002 - 683323794	0.00066969	3.17413	0.06125	A (C )	-8.62	TraesCS2B02G477700	TraesCS2B03G1206400
Cu	Excalibur_c64983_65	2B	109	683327246 - 683330870	0.0007744	3.11103	0.06036	C (T)	-8.88	TraesCS2B02G477900	TraesCS2B03G1206600
Ni	Ex_c5871_1684	3A	85		6.7763e-06	5.16901	0.11048	A (G)	3.47	TraesCS3A02G226500	TraesCS3A03G0590900	Lifetime fitness in Germany and Spain under rainfall manipulation
Ni	IAAV8565	3A	85	445539542..445545146	1.0781e-05	4.96734	0.10306	A (C )	-3.96	TraesCS3A02G232300	TraesCS3A03G0598300
Ni	Ku_c101132_412	3A	85	447994289..447998257	1.1291e-05	4.94727	0.10446	A (C )	3.95	TraesCS3A02G233700	TraesCS3A03G0603000
Ni	Ku_c14910_389	3A	85	457368074..457371751	1.2193e-05	4.91389	0.10312	A (C )	3.94	TraesCS3A02G238500	TraesCS3A03G0613600
Ni	Ku_c59352_780	3A	85	455317201..455325713	0.00020802	3.68189	0.07241	A (C )	2.93	TraesCS3A02G237300	TraesCS3A03G0610500
Ni	Ra_c43532_441	3A	85	420300400..420305092	1.2193e-05	4.91389	0.10312	A (C )	3.94	TraesCS3A02G220700	TraesCS3A03G0574400
Ni	Ra_c9536_594	3A	85		0.00020802	3.68189	0.07241	A (C )	-2.93
Ni	RAC875_c14529_537	3A	85		1.0781e-05	4.96734	0.10306	A (C )	3.96
Ni	Tdurum_contig10954_857	3A	85		1.2193e-05	4.91389	0.10312	A (C )	-3.94
Ni	Tdurum_contig11750_142	3A	85		1.2193e-05	4.91389	0.10312	A (C )	3.94
Ni	Tdurum_contig11750_414	3A	85		0.00015942	3.79746	0.07553	A (C )	-3.23
Ni	Tdurum_contig32166_186	3A	85		1.0781e-05	4.96734	0.10306	A (C )	-3.96
Ni	Tdurum_contig81377_125	3A	85		0.00010278	3.98809	0.0797	A (C )	3.19
Ni	Tdurum_contig84099_106	3A	85		1.073e-05	4.9694	0.10544	A (C )	-3.97
Ni	wsnp_Ex_c11048_17916681	3A	85		1.1291e-05	4.94727	0.10446	A (C )	3.95
Ni	wsnp_Ex_c52423_56025523	3A	85		1.1291e-05	4.94727	0.10446	A (C )	3.95
Ni	wsnp_Ku_c6772_11776285	3A	85		1.073e-05	4.9694	0.10544	A (C )	3.97
Ni	wsnp_Ra_c42478_49433787	3A	85		1.073e-05	4.9694	0.10544	A (C )	-3.97
Ni	BobWhite_c28950_147	3A	86	442691363..442691935	0.00099515	3.00211	0.05815	A (G)	1.7
Ni	BS00037400_51	3A	86		0.00056059	3.25135	0.06432	A (G)	1.57
Ni	BS00089400_51	3A	86		0.00072644	3.1388	0.06186	A (G)	-1.77
Ni	Excalibur_c15848_960	3A	86		6.9745e-05	4.15649	0.08452	A (C )	3.27
Ni	Ku_c3602_226	3A	86		6.1859e-05	4.2086	0.08658	A (C )	3.29
Ni	Ku_c3602_325	3A	86		0.00034552	3.46153	0.06728	A (C )	2.73
Ni	RAC875_c22333_504	3A	86		0.00044994	3.34685	0.0661	C (T)	1.83
Ni	Tdurum_contig13098_184	3A	86		0.00042214	3.37454	0.065	A (C )	-2.53
Ni	Tdurum_contig57753_138	3A	86		0.00055005	3.2596	0.06413	A (G)	1.82
Ni	Tdurum_contig62502_90	3A	86		0.00078009	3.10786	0.06067	A (G)	-1.75
Ni	Tdurum_contig697_73	3A	86		0.00033896	3.46985	0.06947	A (G)	-1.92
Ni	wsnp_Ex_c15848_24235835	3A	86		6.5275e-05	4.18525	0.08566	A (C )	3.29
Ni	wsnp_Ex_c16079_24507688	3A	86		0.00049872	3.30214	0.0654	C (T)	-1.84
Ni	wsnp_Ex_rep_c67349_65914945	3A	86		0.0008096	3.09173	0.06034	C (T)	1.74
Ni	wsnp_Ex_rep_c69567_68516173	3A	86		6.1859e-05	4.2086	0.08658	A (C )	3.29
Ni	BobWhite_c6300_169	3A	93	576614372..576615495	2.21e-07	6.65561	0.14562	A (C )	-1.45	TraesCS3A02G331500	TraesCS3A03G0794000	Salt tolerance	CYS1
Ni	RAC875_c60753_129	3A	93	577342617..577342716	2.21e-07	6.65561	0.14562	A (C )	14.48	NA	NA	NA
Ni	RFL_Contig4431_279	3A	93	577014547..577016568	2.2732e-07	6.64336	0.14604	A (C )	14.47	TraesCS3A02G331900	TraesCS3A03G0794600	Indirectly sensetive to ethylen content in the media
Ni	Kukri_c5615_1214	3A	93	579799070..579804841	3.5866e-05	4.44532	0.09034	A (C )	-8.09	TraesCS3A02G334100	TraesCS3A03G0799100
Ni	RAC875_c2140_128	3A	93	581668247..581671109	3.6255e-05	4.44063	0.0903	A (C )	-8.08	TraesCS3A02G334700	TraesCS3A03G0801000
Ni	RAC875_c2140_103	3A	93		3.6887e-05	4.43313	0.09049	A (C )	8.07
Ni	Kukri_c37815_53	3A	93	578005970..578013735	0.00023453	3.6298	0.07128	A (C )	5.87	TraesCS3A02G333100	TraesCS3A03G0796700		SCAB3
Fe	BS00010213_51	5B	60		0.00066172	3.17933	0.0611	A (C )	-3.26	NA	NA	NA
Fe	BS00063299_51	5B	60	485422090..485430879	0.00067386	3.17143	0.06097	A (C )	3.25	TraesCS5B02G299200	TraesCS5B03G0765900		CDC48
Fe	wsnp_Ex_c16432_24932860	5B	60	485996252..486000525	0.00066172	3.17933	0.0611	A (C )	-3.26	TraesCS5B02G299400	TraesCS5B03G0766300	No direct function	locus name = FGENESH2_KG.4__2918__AT2G46900.1
Fe	BS00011102_51	5B	60		0.00072787	3.13795	0.05952	A (C )	3.22
Fe	Kukri_c8780_304	5B	60	486005789..486013011	0.00072188	3.14153	0.06011	A (C )	3.23	TraesCS5B02G299500	TraesCS5B03G0766400	A globular plant embryo, and indirectly stem rust infection	CDC48
Fe	wsnp_Ex_c54206_57165374	5B	60		0.00066172	3.17933	0.0611	A (C )	3.26
Fe	RAC875_c23775_509	5B	60	486519324..486520050	0.00072787	3.13795	0.05952	A (C )	3.22	TraesCS5B02G466100LC	TraesCS5B03G0767000LC	NA
Fe	Ku_c17792_1123	5B	60	487716859..487720158	0.00066172	3.17933	0.0611	A (C )	-3.26	TraesCS5B02G300100	TraesCS5B03G0768100	Harvest Index
Fe	wsnp_Ex_c6748_11659366	5B	60		0.00066172	3.17933	0.0611	A (C )	-3.26
Cu	BS00066345_51	5B	96	558451333..558451433	0.00033383	3.47647	0.07741	C (T)	10.71
Cu	BS00061326_51	5B	96	559207715..559207815	0.0006703	3.17373	0.06372	A (C )	9.67
Fe	IACX2594	5B	212	708652692..708655527	0.00017604	3.75439	0.07694	A (G)	2.09	TraesCS5B02G560400	TraesCS5B03G1356900	Strip rust disease resistance / stem rust infection	PGRL1 A
Mn	IACX2594	5B	212		0.00020471	3.68886	0.07549	A (G)	0.96
Fe	RAC875_rep_c106589_184	5B	212		0.00017604	3.75439	0.07694	C (T)	2.09
Mn	RAC875_rep_c106589_184	5B	212		0.00020471	3.68886	0.07549	C (T)	0.96
Fe	RAC875_rep_c106589_650	5B	212		0.00018571	3.73116	0.07632	A (G)	-2.06
Mn	RAC875_rep_c106589_650	5B	212		0.00010542	3.97708	0.0815	A (G)	-0.99
Fe	wsnp_Ex_c24031_33277293	5B	212		0.00017604	3.75439	0.07694	A (G)	-2.06
Mn	wsnp_Ex_c24031_33277293	5B	212		0.00020471	3.68886	0.07549	A (G)	-0.96
Fe	wsnp_Ex_c24031_33277856	5B	215		0.00016646	3.77869	0.07893	A (C )	2.04
Mn	wsnp_Ex_c24031_33277856	5B	215		0.00010663	3.97212	0.08192	A (C )	0.98
Mn	BS00009782_51	6A	48	34063009..34067654	0.00081376	3.0895	0.05867	A (C )	-1.57	TraesCS6A02G059200	TraesCS6A03G0132900	Interact with ARF13 which affect grain protein
Mn	RAC875_c47243_145	6A	48		0.00081376	3.0895	0.05867	A (C )	-1.57
Mn	Excalibur_c60006_452	6A	48	33174706..33181841	0.00079573	3.09923	0.05886	A (G)	-1.57	TraesCS6A02G057900	TraesCS6A03G0130400
Mn	Excalibur_c60006_83	6A	48		0.00081376	3.0895	0.05867	C (T)	-1.57
Mn	Tdurum_contig25770_254	6A	48		0.00079573	3.09923	0.05886	A (C )	-1.57
Mn	Tdurum_contig25770_308	6A	48		0.00084474	3.07328	0.05854	A (G)	-1.57
Mn	BobWhite_c15870_540	6A	48		0.00079573	3.09923	0.05886	C (T)	1.57
Mn	RAC875_c1215_1525	6A	48		0.00079573	3.09923	0.05886	C (T)	1.57
Mn	RAC875_rep_c106439_1097	6A	48		0.00079573	3.09923	0.05886	C (T)	1.57
Mn	RAC875_rep_c108445_772	6A	48		0.00079573	3.09923	0.05886	A (G)	1.57
Mn	wsnp_RFL_Contig3759_4027999	6A	48		0.00079573	3.09923	0.05886	A (G)	1.57
Mn	Excalibur_c77210_167	6A	48	34059959..34062725	0.00079573	3.09923	0.05886	C (T)	-1.57	TraesCS6A02G059100	TraesCS6A03G0132800		SYP52
Mn	BS00091668_51	6A	48		0.00079573	3.09923	0.05886	A (C )	-1.52
Mn	Kukri_c264_438	6A	48	32260292..32266652	0.00079573	3.09923	0.05886	A (G)	-1.57	TraesCS6A02G068600LC	TraesCS6A03G0126100LC
Mn	Excalibur_c1708_1975	6A	48		0.00084474	3.07328	0.05854	A (G)	1.56
Mn	Kukri_c264_539	6A	48		0.00079573	3.09923	0.05886	A (G)	1.57
Mn	Tdurum_contig42015_2187	6A	48		0.00079573	3.09923	0.05886	G (T)	1.57
Mn	Tdurum_contig61934_60	6A	48	34088668..34091377	0.00076627	3.11562	0.05901	A (C )	-1.57	TraesCS6A02G059600	TraesCS6A03G0133300
Mn	BobWhite_c10740_179	6A	48	35356574..35360695	0.00079573	3.09923	0.05886	C (T)	1.57	TraesCS6A02G060700	TraesCS6A03G0136500	stem rust infection/Grain hardness /	1-FEHw1
Mn	BS00066661_51	6A	48	32686965..32689344	0.00079573	3.09923	0.05886	A (G)	1.57	TraesCS6A02G057000	TraesCS6A03G0128100
Mn	IACX8337	6A	48	32748240..32751655	0.00079573	3.09923	0.05886	A (G)	1.57	TraesCS6A02G069700LC	TraesCS6A03G0128200LC
Mn	Tdurum_contig25841_178	6A	48	31913923..31918294	0.00079573	3.09923	0.05886	C (T)	1.57	TraesCS6A02G067900LC	TraesCS6A03G0124900LC
Mn	Tdurum_contig33313_101	6A	48	31121883..31124275	0.00079573	3.09923	0.05886	A (G)	1.57	TraesCS6A02G054500	TraesCS6A03G0121100		CR4
Mn	Tdurum_contig64407_297	6A	48	32907448..32908320	0.00079573	3.09923	0.05886	A (G)	1.57	TraesCS6A02G057400	TraesCS6A03G0129300		NAC067
Mn	Tdurum_contig64854_527	6A	48	33268942..33273752	0.0005638	3.24887	0.06232	A (C )	1.66	TraesCS6A02G058000	TraesCS6A03G0130800
Cd	wsnp_Ex_c34597_42879693	6A	125	600667268..600672612	0.00022903	3.64011	0.07263	C (T)	-0.05	TraesCS6A02G375600	TraesCS6A03G0953900	stem rust infection
Cu	wsnp_Ex_c34597_42879693	6A	125		0.00082777	3.08209	0.0601	C (T)	-7.75
Fe	wsnp_Ex_c34597_42879693	6A	125		0.00211	2.67572	0.05008	C (T)	-1.85
Cd	wsnp_Ex_c2236_4189774	6A	126		0.00023354	3.63164	0.07241	A (G)	-0.05
Cu	wsnp_Ex_c2236_4189774	6A	126		0.000724	3.14026	0.06127	A (G)	-7.81
Fe	wsnp_Ex_c2236_4189774	6A	126		0.00244	2.61261	0.04827	A (G)	-1.82
Cu	BS00103442_51	6A	126		0.00094298	3.0255	0.05839	C (T)	-5.01
Cu	Kukri_rep_c95718_868	6A	126		0.00082628	3.08287	0.06078	C (T)	-5.12
Cu	RAC875_rep_c74051_276	6A	126		0.00084536	3.07296	0.05949	G (T)	-5.07
Cu	RFL_Contig6053_3082	6A	126		0.00095726	3.01897	0.0574	A (C )	-7.29
Fe	tplb0055o21_1994	6A	135		0.00021352	3.67056	0.07224	A (C )	-2.84
Fe	IAAV6777	6A	135		0.00098181	3.00797	0.05747	C (T)	-2.24
Zn	GENE-3990_27	6B	66		0.00029343	3.5325	0.07179	A (C )	11
Zn	BS00054287_51	6B	66		0.00093843	3.0276	0.05931	A (G)	-10
Cd	wsnp_Ex_c34597_42879718	6B	93	695976232..695981168	0.00031157	3.50644	0.07243	C (T)	-0.05	TraesCS6B02G413200	TraesCS6B03G1163800	Interact with 6A 125-126
Cu	wsnp_Ex_c34597_42879718	6B	93		0.00088503	3.05304	0.06215	C (T)	-7.81
Fe	wsnp_Ex_c34597_42879718	6B	93		0.00148	2.82974	0.05573	C (T)	-1.92
Cd	Excalibur_c3682_1404	7A	120		0.00058623	3.23193	0.0676	A (G)	-0.04	TraesCS7A02G140800	TraesCS7A03G0330600	The mlh1-1 mutant has reduced seed set and shorter siliques compared to a wild-type plant, but it does maintain both male and female fertility.
Cd	BobWhite_c24295_777	7A	120		0.00062018	3.20748	0.06844	A (G)	0.04	TraesCS7A02G188200LC	TraesCS7A03G0330800LC
Cu	Excalibur_c1791_819	7A	178		0.00028716	3.54188	0.07286	C (T)	8.73
Cu	RFL_Contig6074_1058	7A	178		0.0008043	3.09458	0.06147	A (G)	7.78
Fe	wsnp_Ku_c8075_13785546	4B	44	23438245..23441120	0.00314	2.50307	0.04766	C (T)	-1.85	TraesCS4B02G027900	TraesCS4B03G0060800
Mn	wsnp_Ku_c8075_13785546	4B	44		0.00121	2.91721	0.05802	C (T)	-0.94
Mn	wsnp_Ex_c21875_31045200	5B	133	643702908..643712522	0.00233	2.63264	0.05135	A (G)	-0.92	TraesCS5B02G470200	TraesCS5B03G1150100
Fe	wsnp_Ex_c21875_31045200	5B	133		0.00131	2.88273	0.05496	A (G)	-2.09
Mn	BobWhite_c1562_369	5B	134	644580875..644585439	0.00193	2.71444	0.05172	A (G)	0.89	TraesCS5B02G470700	TraesCS5B03G1151300
Fe	BobWhite_c1562_369	5B	134		0.0013	2.88606	0.05412	A (G)	1.99
Mn	wsnp_Ex_c8019_13598348	5B	134		0.00189	2.72354	0.05367	C (T)	1.99
Fe	wsnp_Ex_c8019_13598348	5B	134		0.00295	2.53018	0.0467	C (T)	0.99
